# Supplementary material for: Co-Design, Development, and Evaluation of a Mobile Solution to Improve Medication Adherence in Cancer: Design Science Research Approach
Source: JMIR Cancer. 2024 Apr 3;10:e46979. doi: 10.2196/46979 (PMC11024750; doi:10.2196/46979)
Supplement: Multimedia Appendix 3 [file cancer_v10i1e46979_app3.xlsx]

## Sheet: Sheet1
Appendix 3. Feedback from consumers testing SAMSON version 1
Features	Identified problems	Classified as	Solutions
Drug reminders (app)	Haven't received reminder messages for the last three days	App function error	Fix problem
	Received 3 drug reminders instead of 2
	Received reminders for only one drug despite using multiple drugs
	An offline mode so that patients can enter their adherence while their phone is offline	App function desire	Consideration
	Unable to see a history of medication reminders. Would be good to see a history of medication reminders and responses to these.
	Show history of previous medication reminders and the patient's responses to each including those they have missed.
	If reminders time out (>2hrs) then the notification should be removed from the phone (at present, it stays in the notification section (as a new notification), even after the 2hr time limit, so patients think that a response is still required, when in fact they are unable to enter a response anymore). Or perhaps have a warning that pops up after 2 hours when a user tries to access the reminder no…		New design feature
	There should be a way for patients to change their medication reminder time within the app, that then needs to be confirmed by a nurse/admin person.		Consideration
Drug reminders (webpage)	When changing the time for drug reminders on the SAMSON webpage, it still sent reminders at the original time that was first registered	Webpage function error	Fix problem
	Can we have an end date for medication reminders? E.g. if someone is only taking a particular medication for a specific period of time, so that the reminders will stop after this period.		New design feature
	How to schedule multiple reminders for one medication, e.g. if you have to take ibrutinib more than once a day? Do you need to schedule multiple medication schedules for each type of medication?
	Functionality to set an expiry date/time for each medication schedule is missing.
Side-effects survey	Responses to the side-effects survey weren't saved if the temperature wasn't entered in the last question. A prompt may be helpful to remind users to complete all questions before submitting the survey	App function desire	New design feature
	If side-effects survey isn't completed within 48hrs of receiving it, then a reminder should be sent.		Consideration
	Side-effects surveys did not appear on the screen as needing completion.	App presentation error	Fix problem
Reinforcement messages	Best to not show adherence rates (under the 'messages' tab in the app), until at least 7 days after the user downloads the app/or 7 days after medication reminders.	App function desire	New design feature
	% adherence rate should specify that this % relates only to ibrutinib. Pt can view their adherence to other medicines via the webpage.	App presentation desire
Log in (app)	The 'remember me' function didn't work	App function error	Fix problem
	Asked to sign in every time, even though clicked 'remember me'.
	Enable a permanent login after the first login, so that users don't have to keep logging in each time they want to enter the app. Even though you can tick the box for 'remember me', it would be easier if this step could be avoided after the initial login.	App function desire	Consideration
App downloading	Didn't receive the Testflight invite to download SAMSON app	App function error	Fix problem
Side-effects tab (app)	The specificity of the percentages is probably unnecessary, e.g. for the nausea and vomiting page, just write "about 30%" rather than being overly specific and saying 31%. Even better, write 'about one third of people'. This way it is easier to understand.	App presentation desire	New design feature
Profile tab (app)	Fields that show 'patient name', 'birthday', etc under the 'Profile' page of the app are all quite light, would be good to have this a few shades darker so that it's easier to read.	App presentation desire	New design feature
	In the app, this should be clearer: e.g. "560mg Tablet/s Every day 12:30pm", this should ideally give an indication of how many tablets if using the plural ('tablet/s") or just say 560mg tablet (singular). There should be some indication that each schedule refers to ONE tablet.
	Spelling error in app: "paracetmol" when it should be 'paracetamol'.	App presentation error	Fix problem
	In the app, would be good to include when the medication schedules begin, e.g. "560mg of Ibrutinib, every day at 12:30pm, starting from Monday 30th July 2018"	App function desire	Consideration
Message tab (app)	There should be a way for patients to communicate with a nurse, or send some sort of note/another message within the app.	App function desire	Consideration
Side-effects tab (app)	Pictures in the side effects tab take a while to load	App function error	Fix problem
Reminders tab (app)	"No Current Reminders" text in the 'Reminders' section is quite faint, it should be made darker so that it's easier to read.	App presentation desire	New design feature
Typo (app)	% adherence ACHIEVED (not achived).	App presentation error	Fix problem
Text size (app)	Text is a bit small, it would be good to make the font size bigger for those who struggle to read smaller text. Or, make the screen expandable/resizable.	App presentation desire	Consideration
Patient log in (webpage)	Can patients view their own data?	Webpage function desire	New design feature
Log in (webpage)	When logging in as a doctor, there is an error that displays as soon as you log in, and doesn't go away even after refreshing the page. The error states: "An error has occurred while loading form data".	Webpage function error	Fix problem
	When logging in as a nurse and clicking the 'home' link at the top of the page, the links for 'home' and 'dashboard' keep duplicating across the top. Also unclear why the patient details last viewed remains at the bottom of the screen even after clicking 'home'.
Profile (webpage)	Can't modify a user's role, e.g. if someone is enrolled into the system and is assigned as 'nurse' this can't be changed later on.	Webpage presentation error	New design feature
	Only able to enter in the contact info for one emergency contact, whereas the agreement states that we should be able to enter in an emergency contact and a hospital contact.
Personal details (webpage)	Unable to save minor changes in 'personal details' section of webpage unless every section is completed or has some form of input in it.	Webpage function error	Fix problem
	Every time you try to update and save the form in 'personal details' it comes up with 'an error has occurred while saving user', but the information has saved anyway.
Email address (webpage)	Email address' field on the webpage is case sensitive. Could we change this?	Webpage function desire	New design feature
Diagnosis (webpage)	Would be good if we could identify primary and secondary diagnoses on the webpage, rather than just list one diagnosis.	Webpage function desire	Not address in the next version
Medication (webpage)	Not enough options when creating new medications (not medication schedules, but actually listing the medication). It may be helpful to create extra colour options for each tablet (yellow, purple, brown, dark taupe, light taupe, grey). These colours correspond with the colours of the new ibrutinib tablets.	Webpage function desire	New design feature
	When creating a new medication schedule and selecting the start date, there is a date malfunction where the date comes up as "We-09-yyy". This happens when clicking in the date field and selecting today's date.	Webpage presentation error	Fix problem
Communication (webpage)	One-way messages that nurse/admin can send to users (under 'communication' tab), should display the date and time that note was sent. This is shown in the app, but is not currently displayed on the webpage.	Webpage presentation desire	New design feature
Data transfer (webpage)	In what format is the final data for the side effects survey extracted? Currently these are in text (.txt) documents, which will make collating the data extremely difficult. Would it be possible to extract this data in excel format?	Webpage presentation desire	New design feature
Tracking (webpage)	Could we have a tracking option on the webpage so that we can see when updates (e.g. time changes for drug reminders) were made, who made them, and any details about why the updates were made? (LG-consumer using iPhone)	App function desire	Consideration
Sort list (webpage)	Sort list according to roles (e.g. admin, patient, doctor, etc) doesn't work on the webpage.	Webpage function error	Fix problem
Linkage of diagnosis and medication	Link each medication schedule to a particular diagnosis so that it is easy to see what each medication is primarily being prescribed for.	App presentation desire	Consideration
