# Supplementary material for: Co-Design, Development, and Evaluation of a Mobile Solution to Improve Medication Adherence in Cancer: Design Science Research Approach
Source: JMIR Cancer. 2024 Apr 3;10:e46979. doi: 10.2196/46979 (PMC11024750; doi:10.2196/46979)
Supplement: Multimedia Appendix 6 [file cancer_v10i1e46979_app6.xlsx]

## Sheet: Sheet1
Appendix 6. Participant rating of the SAMSON smartphone app
Constructs and Questions	Strongly disagree n (%)	Disagree n (%)	Neither n (%)	Agree n (%)	Strongly agree n (%)	Missing
Usability
1. I found it easy to use the mobile app at the beginning.			2 (7)	15 (56)	10 (37)
2. I found it easy to move from one screen to another and back.		3 (11)		16 (59)	8 (30)
3. Overall, I found the mobile app easy to use.		1 (4)	2 (7)	15 (56)	6 (22)	3 (11.1)
Visual design
4. The mobile app’s presentation is attractive to me.	1 (4)	2 (7)	10 (37)	12 (44)	2 (7)
5. The mobile app’s presentation is encouraging me to use it.	3 (11)	2 (7)	5 (19)	15 (56)	1 (4)	1 (3.7)
6. The mobile app’s information is well organised.	1 (4)	1 (4)	5 (19)	17 (63)	2 (7)	1 (3.7)
7. The size of fonts, buttons and menus are appropriate.		1 (4)	3 (11)	18 (67)	5 (19)
User engagement
8. The mobile app’s content is presented in an interesting way. For example, there is a right mix of text and graphics.		2 (7)	6 (22)	18 (67)	1 (4)
9. The mobile app uses different features to increase user’s interactions. For example, sending reminders to take medication, text messages, and feedback.	1 (4)	5 (19)	2 (7)	15 (56)	4 (15)
10. The mobile app’s automated features to respond to the reminder and the survey are easy to use. For example, sliding, clicking, or swiping to provide responses.		4 (15)	2 (7)	15 (56)	6 (22)
11. The mobile app’s features are personalised for me. For example, using my name in reminder messages and surveys.	1 (4)	1 (4)	2 (7)	20 (74)	3 (11)
12. In general, the mobile app is interesting to use.	2 (7)	3 (11)	4 (15)	15 (56)	3 (11)
Content
13. There is sufficient information about the mobile app’s purpose.	1 (4)	1 (4)	6 (22)	17 (63)	2 (7)
14. There is enough information about drugs and side-effects is presented without any gaps, over-explanations, or irrelevance.	1 (4)	4 (15)	2 (7)	18 (67)	2 (7)
15. Information is presented clearly in the mobile app.		1 (4)	3 (11)	19 (70)	3 (11)	1 (3.7)
Therapeutic persuasiveness
16. The mobile app provides explanations about how it can help me to improve my medication adherence.	1 (4)	6 (22)	7 (26)	10 (37)	3 (11)
17. It provides explanations about what I need to do to improve my medication adherence.	1 (4)	7 (26)	8 (30)	10 (37)	1 (4)
18. It sets up activities for me to improve my medication adherence. For example, responding to the reminders to take medications, answering the weekly side-effects survey, and reporting serious side-effects.	1 (4)	2 (7)	3 (11)	19 (70)	2 (7)
19. I found the mobile app’s activities quite easy to complete.		2 (7)	2 (7)	19 (70)	4 (15)
20. I think that completing activities on the mobile app will help me take my medications as prescribed.	3 (11)	3 (11)	7 (26)	13 (48)	1 (4)
21. The mobile app provides appropriate ongoing feedback about my medication adherence.	1 (4)	4 (15)	3 (11)	17 (63)	2 (7)
General evaluation
22. The mobile app provides features to assist me in improving my medication adherence.	2 (7)	2 (7)	5 (19)	16 (59)	2 (7)
23. The mobile app makes me feel confident that I can use it to improve my medication adherence.	2 (7)	4 (15)	10 (37)	9 (33)	2 (7)
24. The mobile app motivates me to use it to improve my medication adherence.	2 (7)	4 (15)	6 (22)	13 (48)	2 (7)
25. I would recommend the SAMSON mobile app to other people I know with cancer.		4 (15)	6 (22)	13 (48)	4 (15)
